# Supplementary material for: Chd8 mutation in oligodendrocytes alters microstructure and functional connectivity in the mouse brain
Source: Mol Brain. 2020 Nov 23;13:160. doi: 10.1186/s13041-020-00699-x (PMC7686671; doi:10.1186/s13041-020-00699-x)
Supplement: Supplementary file 1 — Additional file 1: Table S1. This file contains detailed information for clusters in DTI analysis. [file 13041_2020_699_MOESM1_ESM.xlsx]

## Sheet: Figure 1
DTI	comparison	Brain regions	Label in figure	Voxel size	t-value	Cluster coordination (height)
FA	ctl > mut	MO	MO	4391	6.06	-2.32, 1.64, -1.12
FA	ctl > mut	MO	-	1281	4.35	1.44, 1.48, -0.72
FA	ctl > mut	ACA, Retrosplenial cortex	ACA	714	4.69	0.08, -1.08, -1.68
FA	ctl > mut	SS, Temporal association cortex	SS	2888	4.81	4.64, -2.28, -3.20
FA	ctl < mut	ACA	-	1126	4.76	-0.64, -0.68, -1.36
MD	ctl < mut	MO, SS	-	1039	4.24	-2.48, 1.72, -1.84
MD	ctl < mut	CP, ACB, ac	ac, CP	1213	5.14	-1.36, 1.08, -4.16
MD	ctl < mut	CP, ACB, ac, Lateral ventricle	-	2131	4.71	1.12, 0.52, -2.80
MD	ctl < mut	CA1	-	1336	5.06	0.56, -2.36, -1.60
MD	ctl < mut	fi, cc	-	693	4.8	2.48, -1.56, -1.52
MD	ctl < mut	Dorsal lateral geniculate nucleus of the thalamus	-	1027	4.58	1.68, -2.44, -2.72
MD	ctl < mut	Olfactory bulb	-	608	4.5	-0.56, 3.16, -1.84
MD	ctl < mut	SS, CP, cc	-	622	4.31	2.16, 0.28, -1.60
MD	ctl < mut	Entorhinal cortex	-	816	3.66	3.76, -2.76, -4.40
MD	ctl < mut	Olfactory bulb	-	518	3.64	0.56, 1.96, -3.52
RD	ctl < mut	ACB, ac	-	2304	4.89	2.00, 1.00, -4.48
RD	ctl < mut	MO	-	2476	4.82	-2.00, 1.88, -2.56
RD	ctl < mut	CP, ACB, ac	-	763	4.81	-1.36, 1.00, -4.16
RD	ctl < mut	SS	-	534	4.73	2.16, 0.28, -1.52
RD	ctl < mut	ACA	-	876	4.59	0.24, -1.08, -0.96
RD	ctl < mut	Olfactory bulb	-	707	4.53	-0.48, 3.40, -2.40
RD	ctl < mut	SS	-	732	4.08	2.00, -1.00, -1.20
RD	ctl < mut	Thalamus	-	654	3.78	1.60, -0.92, -2.88
RD	ctl < mut	Entorhinal cortex	-	1225	3.75	3.76, -2.84, -4.40
RD	ctl < mut	MO	-	580	3.43	1.12, 0.92, -1.20
AD	ctl < mut	Habenular commissure, The third ventricle	-	1240	7.41	0.56, -2.36, -1.60
AD	ctl < mut	Olfactory bulb	-	646	5.55	0.64, 3.24, -3.20
AD	ctl < mut	Dorsal lateral geniculate nucleus of the thalamus	-	581	5.09	-2.32, -2.44, -2.96
AD	ctl < mut	Lateral septal nucleus	-	617	4.09	0.16, 1.32, -4.32
AD	ctl < mut	Entorhinal cortex	-	612	3.48	3.76, -2.76, -4.4

## Sheet: Figure 2
DTI	Correlation	Brain regions	Label in figure	Voxel size	t-value	Cluster coordination
FA	Positive correlation	Lateral ventricle	-	777	4.06	1.36, -0.68, -1.84
FA	Negative correlation	Anterior commisure, fx	fx	3846	7.35	0.0, -0.20, -4.16
FA	Negative correlation	cc	pcc	2703	5.75	0.96, 0.44, -1.84
FA	Negative correlation	Amygdala	-	609	5.57	-1.52, -1.56, -5.20
FA	Negative correlation	CP, PALd	PALd	684	5.37	3.04, -0.92, -3.60
FA	Negative correlation	CP	-	2240	5.34	1.68, 1.08, -2.88
FA	Negative correlation	fi	fi	545	4.87	2.88, -2.28, -2.80
FA	Negative correlation	CA3, DG	-	901	4.78	2.88, -3.96, -3.04
FA	Negative correlation	CP	aCP	1572	4.7	-1.92, 1.56, -2.48
MD	Positive correlation	SS, Auditory cortex, Visceral cortex, CP	pCP	3445	6.49	-4.40, -0.68, -4.00
MD	Positive correlation	MO	-	3758	5.47	-2.24, 1.88, -0.88
MD	Positive correlation	Midbrain	-	10990	5.41	-0.16, -3.88, -2.88
MD	Positive correlation	CP, ACB	-	4172	5.38	2.00, 0.12, -5.12
MD	Positive correlation	Thalamus	-	640	5.3	0.08, -0.76, -4.16
MD	Positive correlation	Auditory cortex	-	647	5.15	-4.56, -2.60, -2.24
MD	Positive correlation	SS, CP, CLA	CLA	3614	5.14	-1.36, 0.36, -3.44
MD	Positive correlation	Auditory cortex, Ectorhinal cortex, CA1, MRN	MRN	2909	4.74	-3.76, -3.80, -4.24
MD	Positive correlation	Hypothalamus, Amygdala	-	1842	4.72	-1.68, -1.56, -5.28
MD	Positive correlation	Midbrain	-	655	4.71	-1.60, -5.40, -3.12
MD	Positive correlation	Cerebral peduncle	-	1113	4.7	3.04, -2.92, -3.52
MD	Positive correlation	MO, cc	-	1746	4.66	2.32, 1.72, -1.28
MD	Positive correlation	SS, cc	-	555	4.66	3.04, 0.36, -2.48
MD	Positive correlation	Auditory cortex, Ectorhinal cortex, CA1	-	573	4.45	4.00, -4.12, -3.28
MD	Positive correlation	MO, CP, cc	-	518	4.19	1.12, 0.20, -1.28
MD	Positive correlation	Cerebellum	-	511	3.99	2.80, -7.56, -2.56
MD	Positive correlation	ACA	-	579	3.79	0.56, -0.04, -0.72
MD	Positive correlation	Cerebellum	-	624	3.52	-0.56, -7.08, -2.00
RD	Positive correlation	MO, cc	acc	1759	5.8	-1.76, 1.64, -2.24
RD	Positive correlation	CP, cc	-	1280	5.44	1.52, 0.28, -1.84
RD	Positive correlation	SS, CP, cc	-	1975	5.35	-3.36, -1.00, -2.40
RD	Positive correlation	MO, cc	-	1298	5.28	1.04, 1.64, -2.72
RD	Positive correlation	DG	-	1021	5.25	-1.92, -2.76, -2.32
RD	Positive correlation	PAG	-	4173	5.1	0.24, -3.88, -3.20
RD	Positive correlation	CA1	-	787	5.07	4.00, -3.96, -4.00
RD	Positive correlation	Pons	-	500	4.97	-2.24, -5.24, -3.76
RD	Positive correlation	Midbrain	-	510	4.94	-1.60, -4.12, -2.40
RD	Positive correlation	Auditory cortex, Ectorhinal cortex, CA1	-	2953	4.63	-3.60, -3.96, -4.08
RD	Positive correlation	CP	-	1305	4.63	2.72, -1.08, -3.20
RD	Positive correlation	DG	-	520	4.27	2.40, -2.68, -2.24
RD	Negative correlation	CA1, External capsule	-	606	4.29	4.00, -3.24, -3.68
AD	Positive correlation	SS, CP, cc	-	1176	5.57	-3.44, -1.00, -3.20
AD	Positive correlation	Dorsal lateral geniculate nucleus of the thalamus	-	681	5.48	-2.00, -2.44, -3.04
AD	Positive correlation	Midbrain	-	7351	5.2	-1.12, -3.72, -3.36
AD	Positive correlation	Lateral septal nucleus	-	506	4.95	-0.32, 1.16, -3.04
AD	Positive correlation	CP	-	532	4.9	-1.36, 0.20, -2.56
AD	Positive correlation	Midbrain	-	1377	4.45	1.44, -2.92, -3.84
AD	Positive correlation	Cerebellum	-	904	4.3	1.36, -4.36, -1.68
AD	Positive correlation	SS	-	520	4.03	-4.56, -2.52, -2.24
AD	Positive correlation	Cerebellum	-	939	3.56	1.36, -7.00, -2.72
