# Supplementary material for: Chd8 mutation in oligodendrocytes alters microstructure and functional connectivity in the mouse brain
Source: Mol Brain. 2020 Nov 23;13:160. doi: 10.1186/s13041-020-00699-x (PMC7686671; doi:10.1186/s13041-020-00699-x)
Supplement: Supplementary file 2 — Additional file 2: Table S2. This file contains raw data and detailed information for correlation analysis. [file 13041_2020_699_MOESM2_ESM.xlsx]

## Sheet: Figure 1
Region	MO				SS				ACA				ac
Structure	AD	FA	MD	RD	AD	FA	MD	RD	AD	FA	MD	RD	AD	FA	MD	RD
ctl_01	0.791086	0.249922	0.623512	0.539724	0.755116	0.191119	0.64324	0.587301	0.799725	0.265774	0.634906	0.552497	0.708913	0.262921	0.556553	0.480373
ctl_02	0.849916	0.249603	0.670363	0.580587	0.834397	0.192351	0.710866	0.6491	0.864028	0.249007	0.699108	0.616647	0.789327	0.286614	0.605054	0.512917
ctl_03	0.835979	0.231873	0.670413	0.58763	0.804429	0.178226	0.695929	0.641678	0.85388	0.26144	0.681184	0.594836	0.777822	0.285407	0.599097	0.509735
ctl_04	0.814011	0.223382	0.659128	0.581687	0.810832	0.138	0.713997	0.66558	0.850952	0.249517	0.693496	0.614768	0.753501	0.211811	0.614499	0.544998
ctl_05	0.800385	0.179236	0.674093	0.610947	0.822987	0.165511	0.707218	0.649334	0.834955	0.233685	0.688362	0.615065	0.757119	0.247406	0.604649	0.528414
ctl_06	0.817092	0.226634	0.658361	0.578995	0.806429	0.174495	0.687533	0.628085	0.8165	0.25542	0.663237	0.586605	0.734499	0.233332	0.593958	0.523687
ctl_07	0.821408	0.262861	0.644603	0.5562	0.815041	0.175238	0.699593	0.64187	0.879046	0.293113	0.678387	0.578058	0.739292	0.254581	0.586099	0.509502
ctl_08	0.836982	0.263611	0.656337	0.566015	0.832153	0.183732	0.703569	0.639277	0.883957	0.31052	0.674164	0.569268	0.753051	0.237026	0.607547	0.534795
ctl_09	0.810703	0.223811	0.655374	0.577709	0.811374	0.162251	0.698948	0.642736	0.843036	0.258023	0.679858	0.59827	0.732336	0.249746	0.586186	0.513111
ctl_10	0.84164	0.260997	0.659031	0.567726	0.829902	0.156331	0.714139	0.656257	0.845203	0.260809	0.674454	0.58908	0.756546	0.246095	0.602189	0.52501
ctl_11	0.873957	0.27878	0.673636	0.573476	0.841334	0.198248	0.701174	0.631094	0.875419	0.271099	0.689051	0.595867	0.779211	0.275833	0.603311	0.515362
ctl_12	0.829999	0.252425	0.653526	0.56529	0.794707	0.153679	0.692524	0.641433	0.844942	0.24781	0.683711	0.603096	0.761747	0.276809	0.593791	0.509813
mut_01	0.810146	0.197	0.66614	0.594137	0.808639	0.129568	0.716144	0.669897	0.793398	0.18447	0.677273	0.619211	0.793247	0.231174	0.63795	0.560302
mut_02	0.803687	0.190344	0.666431	0.597803	0.786688	0.124584	0.701614	0.659077	0.789527	0.173173	0.680992	0.626725	0.791336	0.245336	0.632067	0.552433
mut_03	0.788844	0.208523	0.64242	0.569208	0.757914	0.126408	0.677517	0.637318	0.763801	0.187827	0.651971	0.596057	0.771416	0.24973	0.615825	0.53803
mut_04	0.789089	0.189739	0.657456	0.591639	0.785075	0.128725	0.694714	0.649534	0.796632	0.22862	0.66144	0.593844	0.754026	0.220017	0.616793	0.548177
mut_05	0.828297	0.204424	0.68231	0.609316	0.827789	0.145938	0.721059	0.667694	0.827955	0.228901	0.688339	0.618531	0.775201	0.202231	0.639167	0.571149
mut_06	0.85698	0.226914	0.692866	0.610809	0.813122	0.14243	0.713787	0.664119	0.851354	0.256137	0.686317	0.603798	0.781414	0.23221	0.627856	0.551077
mut_07	0.804916	0.206185	0.661938	0.59045	0.811974	0.143268	0.712262	0.662407	0.84641	0.261889	0.681611	0.599211	0.748249	0.213742	0.612577	0.544742
mut_08	0.826376	0.226089	0.665479	0.585031	0.812963	0.138337	0.715324	0.666504	0.828215	0.243395	0.67988	0.605713	0.769364	0.241848	0.616367	0.539868
mut_09	0.810669	0.205856	0.665891	0.593502	0.81367	0.152727	0.707521	0.654446	0.800663	0.21854	0.672173	0.607928	0.775758	0.227168	0.627787	0.553801
mut_10	0.806571	0.18027	0.677216	0.612538	0.810628	0.130084	0.717948	0.671609	0.836861	0.226047	0.695315	0.624542	0.819598	0.247098	0.647653	0.56168
mut_11	0.818494	0.199813	0.676107	0.604914	0.818863	0.138799	0.722296	0.674012	0.839019	0.211892	0.700413	0.63111	0.773947	0.219353	0.637927	0.569917
mut_12	0.834876	0.243203	0.6647	0.579612	0.831811	0.19457	0.699011	0.632611	0.89518	0.278033	0.700554	0.603241	0.792931	0.289068	0.600649	0.504508

## Sheet: Figure 2
	Behavior	DTI (aCP)				DTI (fx)
	Total duration of contact (s)	AD	FA	MD	RD	AD	FA	MD	RD
ctl_01	70.7	0.740453	0.209973	0.613373	0.549832	0.771939	0.388641	0.545439	0.432189
ctl_02	70.7	0.783887	0.177354	0.664618	0.604983	0.821196	0.336054	0.619744	0.519018
ctl_03	128.3	0.796451	0.177001	0.676041	0.615835	0.819422	0.339557	0.607982	0.502262
ctl_04	128.3	0.759088	0.151971	0.658676	0.60847	0.823281	0.301098	0.633135	0.538062
ctl_05	66.7	0.78547	0.182602	0.66121	0.59908	0.852658	0.332195	0.632756	0.522805
ctl_06	66.7	0.800096	0.217244	0.648582	0.572825	0.81401	0.326939	0.608558	0.505832
ctl_07	73.7	0.771805	0.190106	0.643514	0.579369	0.826793	0.334625	0.615721	0.510184
ctl_08	73.7	0.794145	0.201067	0.65883	0.591172	0.807258	0.336098	0.601415	0.498493
ctl_09	118	0.750671	0.161721	0.645088	0.592297	0.811429	0.289444	0.634419	0.545913
ctl_10	118	0.786933	0.192537	0.650466	0.582232	0.831867	0.301082	0.635072	0.536674
ctl_11	78.3	0.788081	0.19642	0.65249	0.584694	0.801001	0.3424	0.599982	0.499472
ctl_12	78.3	0.840145	0.246323	0.663948	0.57585	0.838365	0.36106	0.607245	0.491685
mut_01	97.3	0.807238	0.187063	0.675457	0.609566	0.81388	0.316782	0.611631	0.510506
mut_02	97.3	0.860914	0.223983	0.693543	0.609857	0.8417	0.358189	0.612609	0.498064
mut_03	95.3	0.827365	0.203334	0.680772	0.607476	0.818282	0.36993	0.588244	0.473224
mut_04	95.3	0.802664	0.183059	0.673602	0.609072	0.854341	0.317878	0.643589	0.538213
mut_05	181	0.765818	0.140312	0.670044	0.622157	0.804737	0.277477	0.638711	0.555698
mut_06	181	0.775043	0.150914	0.669542	0.616791	0.816488	0.249567	0.655515	0.575029
mut_07	64.7	0.785057	0.196717	0.653338	0.587479	0.828363	0.322776	0.625588	0.5242
mut_08	64.7	0.814652	0.203455	0.668894	0.596016	0.832015	0.303786	0.635708	0.537554
mut_09	190	0.74961	0.140483	0.654127	0.606386	0.81002	0.251882	0.647067	0.565591
mut_10	190	0.798945	0.164888	0.680673	0.621537	0.81752	0.26969	0.646215	0.560563
mut_11	75	0.810043	0.192634	0.675553	0.608308	0.874598	0.388307	0.620646	0.493671
mut_12	75	0.804841	0.230251	0.643974	0.563541	0.830708	0.385891	0.598349	0.48217

## Sheet: Figure 2 (DTI vs. Behavior)
		Both genotype			Control mice only			Munant mice only
Structure		Correlation with behavior (R)	P value	Adjusted P value	Correlation with behavior (R)	P value	Adjusted P value	Correlation with behavior (R)	P value	Adjusted P value
Anterior corpus callosum (acc)	FA	-0.6272	0.001038	0.0018684	-0.517694	0.08472	0.38988	-0.7038	0.01064	0.019152
	MD	0.7353	4.257e-05	0.000117969	0.280963	0.3764	0.517067	0.852522	0.0004266	0.00139615
	RD	0.8332	4.324e-07	1.5552e-05	0.463538	0.1291	0.4122	0.925005	1.646e-05	0.000594
	AD	0.389	0.06026	0.0774771	-0.0330138	0.9189	0.9189	0.548746	0.06466	0.0802676
Posterior corpus callosum (pcc)	FA	-0.7872	5.027e-06	3.26571e-05	-0.620203	0.03144	0.317304	-0.861235	0.0003195	0.0013932
	MD	0.3487	0.0949	0.11388	0.295091	0.3518	0.517067	0.296582	0.3492	0.380945
	RD	0.6438	0.0006873	0.0013746	0.454844	0.1374	0.4122	0.747608	0.005184	0.00982232
	AD	-0.4413	0.03088	0.0411733	-0.184626	0.5657	0.636413	-0.669078	0.01734	0.0271409
Anterior caudoputamen (aCP)	FA	-0.7503	2.412e-05	8.676e-05	-0.588614	0.04407	0.317304	-0.85655	0.0003741	0.0013932
	MD	0.2773	0.1896	0.200753	0.27455	0.3878	0.517067	0.0639568	0.8435	0.8435
	RD	0.6102	0.001545	0.00264857	0.510801	0.08968	0.38988	0.629526	0.02827	0.0391431
	AD	-0.319	0.1287	0.144788	-0.215734	0.5007	0.60084	-0.60815	0.0359	0.04779
Posterior caudoputamen (pCP)	FA	-0.6015	0.001874	0.00306655	-0.437051	0.1554	0.423	-0.669551	0.01723	0.0271409
	MD	0.7701	1.077e-05	4.86e-05	0.35045	0.2641	0.5004	0.865856	0.0002719	0.0013932
	RD	0.7866	5.166e-06	3.26571e-05	0.406559	0.1897	0.45528	0.865913	0.0002714	0.0013932
	AD	0.7184	7.68e-05	0.000197486	0.244449	0.4438	0.550924	0.843708	0.0005615	0.0016845
Claustrum (CLA)	FA	-0.3385	0.1057	0.122748	-0.0897679	0.7814	0.803726	-0.426913	0.1663	0.193123
	MD	0.7457	2.883e-05	9.42545e-05	0.352987	0.2604	0.5004	0.858076	0.0003556	0.0013932
	RD	0.7152	8.553e-05	0.0002052	0.312791	0.3222	0.517067	0.791253	0.002173	0.00488925
	AD	0.6384	0.0007881	0.00149324	0.29802	0.3468	0.517067	0.828187	0.0008769	0.00242834
Dorsal pallidum (PALd)	FA	-0.7872	5.027e-06	3.26571e-05	-0.620203	0.03144	0.317304	-0.861235	0.0003195	0.0013932
	MD	0.3487	0.0949	0.11388	0.295091	0.3518	0.517067	0.296582	0.3492	0.380945
	RD	0.6438	0.0006873	0.0013746	0.454844	0.1374	0.4122	0.747608	0.005184	0.00982232
	AD	-0.4413	0.03088	0.0411733	-0.184626	0.5657	0.636413	-0.669078	0.01734	0.0271409
Fimbria (fi)	FA	-0.7413	3.412e-05	0.0001023	-0.622065	0.03078	0.317304	-0.806951	0.001512	0.003888
	MD	0.121	0.5733	0.5733	0.281216	0.3759	0.517067	-0.188781	0.5568	0.572709
	RD	0.4421	0.03053	0.0411733	0.56084	0.05783	0.34698	0.261708	0.4113	0.435494
	AD	-0.3079	0.1432	0.156218	-0.172446	0.592	0.645818	-0.636734	0.02598	0.03897
Fornix (fx)	FA	-0.7618	1.525e-05	6.12e-05	-0.605831	0.03681	0.317304	-0.795586	0.001972	0.0047328
	MD	0.5656	0.003973	0.00621861	0.428545	0.1645	0.423	0.632433	0.02733	0.0391431
	RD	0.6883	0.000201	0.00045225	0.500495	0.09747	0.38988	0.755707	0.00447	0.00946588
	AD	-0.2338	0.2715	0.279257	0.100231	0.7566	0.801106	-0.604926	0.03717	0.04779
Midbrain reticular nucleus	FA	-0.4576	0.02455	0.036825	-0.249392	0.4344	0.550924	-0.533175	0.07425	0.0891
	MD	0.7908	4.244e-06	3.26571e-05	0.373223	0.2321	0.491506	0.865864	0.0002718	0.0013932
	RD	0.7821	6.348e-06	3.26571e-05	0.390009	0.2101	0.472725	0.855525	0.000387	0.0013932
	AD	0.7851	5.523e-06	3.26571e-05	0.321554	0.3081	0.517067	0.868325	0.0002489	0.0013932

## Sheet: Figure 3
	MO-MO	SS-SS	AUD-AUD	VIS-VIS	ACA-ACA	PL-PL	ILA-ILA	ORB-ORB	AI-AI
ctl_01	0.730282	0.537581	0.104593	0.453899	1.26815	1.48162	1.00782	1.33789	0.805124
ctl_02	1.22269	0.792393	0.222681	0.594088	1.28242	1.6295	1.01873	1.20431	0.40117
ctl_03	1.24045	0.591647	0.268505	0.573707	1.12636	1.43227	0.895829	1.51463	0.602863
ctl_04	1.11009	0.903352	0.259397	0.495483	1.61606	1.98659	1.23606	1.90257	0.511293
ctl_05	1.11371	0.920946	0.143516	0.269811	1.001	1.39368	1.44793	1.77737	0.168746
ctl_06	0.720258	0.349907	0.145869	0.371755	1.23322	1.48416	1.14029	1.5648	0.295484
ctl_07	0.915302	0.75244	0.249249	0.422942	1.10104	1.26278	1.31601	1.37005	0.896273
ctl_08	1.33306	0.786389	0.121363	-0.165122	1.24297	1.63546	1.10412	1.49483	0.579025
ctl_09	1.10233	0.847288	0.111628	0.592827	1.25362	1.47839	1.47893	1.6414	0.707752
ctl_10	1.06182	0.950331	0.278813	0.3495	1.00524	1.02007	0.946939	1.43464	0.500681
ctl_11	0.940531	0.764031	0.130759	0.276991	1.14088	1.43542	1.32626	1.49831	0.489053
ctl_12	1.06121	0.597059	0.235505	0.592588	1.12	1.31192	1.01851	1.24267	0.462963
mut_01	0.96281	0.949214	-0.0582789	0.603962	1.23215	1.50094	1.20477	1.50989	0.504755
mut_02	0.72697	0.871395	0.637887	0.205852	1.41343	1.64934	1.20726	1.64503	0.61864
mut_03	1.1654	0.595425	0.302802	0.69902	1.48406	1.73945	1.27396	1.1734	0.627823
mut_04	1.40172	0.802039	0.132222	0.254401	1.23485	1.26263	0.989661	1.20263	0.703894
mut_05	1.33168	0.957963	0.196909	0.516815	1.19402	1.19615	0.885121	1.34588	0.366791
mut_06	1.09018	0.758557	0.44246	0.329982	1.13651	1.2044	0.856269	1.3789	0.437202
mut_07	0.750154	0.753256	0.156986	0.0365921	0.964889	1.09021	1.28818	1.29108	0.40955
mut_08	0.938181	0.23686	-0.0661807	-0.112924	1.21891	1.40929	1.3312	1.54318	0.929172
mut_09	1.31038	0.897079	0.192347	0.259118	1.11119	1.148	0.964545	1.09661	0.425434
mut_10	1.04353	0.596967	0.46217	0.102573	1.55822	1.7488	1.60348	1.76566	0.827701
mut_11	0.935	0.860466	0.40266	0.22265	1.44151	1.47471	1.43948	1.40182	0.378799
mut_12	1.03338	0.859495	0.324208	0.495202	0.978754	1.17509	0.870598	1.56045	0.814657

## Sheet: Figure 4
	PL-BLA	PL-DG	ILA-PAG	ORB-PAG	DG-CA1
ctl_01	-0.324431	-0.0739595	0.104278	0.117574	0.699639
ctl_02	-0.271416	-0.0906971	-0.0491373	0.0348071	1.13274
ctl_03	-0.407042	-0.174994	-0.0686075	-0.242699	0.965726
ctl_04	-0.579549	-0.174578	0.0635426	0.26604	0.865175
ctl_05	-0.368796	-0.24103	0.229789	0.229946	1.2536
ctl_06	-0.285175	-0.285176	-0.122227	0.0124884	1.19529
ctl_07	-0.218493	-0.0600051	-0.134221	-0.129436	1.10498
ctl_08	-0.370267	-0.476194	0.0405145	0.125743	1.12052
ctl_09	-0.370966	-0.124029	0.103005	0.0461773	1.06049
ctl_10	-0.170841	-0.281749	-0.0780503	-0.0944629	0.561187
ctl_11	-0.51646	-0.451896	-0.0912043	-0.0419898	0.942524
ctl_12	-0.165483	-0.0284196	0.161677	0.204394	1.08617
mut_01	-0.0284157	-0.157738	-0.226632	-0.285378	0.474993
mut_02	-0.274349	-0.534312	0.020037	-0.137179	0.703674
mut_03	-0.122531	-0.242435	-0.155785	-0.054104	1.01367
mut_04	-0.237345	-0.183862	-0.198925	-0.269225	0.797139
mut_05	0.0332783	-0.50475	-0.00140757	-0.0348923	0.828695
mut_06	-0.217347	-0.456033	-0.269063	-0.0577554	0.782656
mut_07	-0.40302	-0.330061	-0.345891	-0.17888	0.857891
mut_08	-0.274463	-0.236696	-0.146	-0.246897	0.844251
mut_09	0.147795	-0.516173	-0.0652886	-0.0918804	1.17189
mut_10	-0.103167	-0.461789	-0.070219	-0.0583128	0.652525
mut_11	-0.463929	-0.13972	-0.0605869	0.00362685	0.488636
mut_12	-0.254982	-0.328806	0.149329	0.0809694	0.98139

## Sheet: Figure 5
Analysis	FC	DTI (FA)	DTI (RD)	FC	DTI (FA)	DTI (RD)		Behavior	FC	FC	FC	FC	FC	FC	FC	FC	FC	FC
Region	PL-CP	CP	CP	PL-CA1	fx	fx		Total duration of contact (s)	PL-CA1	PL-BLA	PL-DG	PL-CP	PL-ACB	ILA-SUB	ORB-BLA	CP-ACB	CP-SUB	ACB-SUB
ctl_01	-0.457799	0.250366	0.496314	0.0759896	0.388641	0.432189		70.7	0.0759896	-0.324431	-0.0739595	-0.457799	-0.00379445	0.189799	-0.312223	-0.0184228	-0.129683	-0.238845
ctl_02	0.277308	0.244018	0.54932	-0.0699718	0.336054	0.519018		70.7	-0.0699718	-0.271416	-0.0906971	0.277308	0.476162	-0.0892452	-0.345463	0.466485	-0.0229524	0.104145
ctl_03	0.221763	0.242234	0.54564	-0.376155	0.339557	0.502262		128.3	-0.376155	-0.407042	-0.174994	0.221763	0.151711	-0.219336	-0.365686	0.545553	-0.391947	-0.167559
ctl_04	0.104704	0.194099	0.580991	-0.273031	0.301098	0.538062		128.3	-0.273031	-0.579549	-0.174578	0.104704	0.638991	-0.154102	-0.639336	0.327113	-0.303012	-0.238664
ctl_05	0.416137	0.190554	0.609858	-0.25477	0.332195	0.522805		66.7	-0.25477	-0.368796	-0.24103	0.416137	0.341554	-0.00259286	-0.552226	0.376951	-0.270943	-0.10207
ctl_06	0.151242	0.217665	0.546175	-0.272147	0.326939	0.505832		66.7	-0.272147	-0.285175	-0.285176	0.151242	0.454621	-0.0789476	-0.397763	0.270543	-0.144894	-0.190402
ctl_07	0.155276	0.208657	0.543452	-0.168875	0.334625	0.510184		73.7	-0.168875	-0.218493	-0.0600051	0.155276	0.221307	-0.121852	-0.400594	0.59345	-0.00594107	-0.191429
ctl_08	0.314973	0.225096	0.547202	-0.339135	0.336098	0.498493		73.7	-0.339135	-0.370267	-0.476194	0.314973	0.237561	-0.160382	-0.283771	0.106468	-0.482122	-0.0411199
ctl_09	0.167912	0.199886	0.566774	-0.206453	0.289444	0.545913		118	-0.206453	-0.370966	-0.124029	0.167912	0.395455	-0.0655255	-0.359158	0.474941	0.150757	-0.0757487
ctl_10	-0.0128902	0.208798	0.572906	-0.160926	0.301082	0.536674		118	-0.160926	-0.170841	-0.281749	-0.0128902	0.294068	-0.242115	-0.0981706	0.3519	-0.281748	-0.263709
ctl_11	0.0634098	0.228523	0.57131	-0.379176	0.3424	0.499472		78.3	-0.379176	-0.51646	-0.451896	0.0634098	0.360247	-0.282751	-0.557627	0.531637	-0.347663	-0.304797
ctl_12	-0.000640574	0.23363	0.56719	0.0529264	0.36106	0.491685		78.3	0.0529264	-0.165483	-0.0284196	-0.000640574	0.499151	-0.0325256	-0.0242087	0.0452615	-0.119366	-0.0290824
mut_01	0.0664191	0.197268	0.607085	-0.0842005	0.316782	0.510506		97.3	-0.0842005	-0.0284157	-0.157738	0.0664191	0.231085	-0.258089	-0.242691	0.310783	-0.194415	0.0656599
mut_02	0.18168	0.214359	0.644482	-0.355323	0.358189	0.498064		97.3	-0.355323	-0.274349	-0.534312	0.18168	0.42377	-0.0101603	-0.329515	0.273162	0.0395948	-0.0322469
mut_03	-0.0831307	0.213194	0.58733	-0.219822	0.36993	0.473224		95.3	-0.219822	-0.122531	-0.242435	-0.0831307	-0.0284781	-0.0927936	-0.27833	0.321858	-0.224035	-0.0105186
mut_04	-0.006514	0.192171	0.63429	-0.0454449	0.317878	0.538213		95.3	-0.0454449	-0.237345	-0.183862	-0.006514	0.444097	0.00067986	-0.205713	0.101932	-0.14452	-0.138628
mut_05	0.479945	0.186947	0.618908	-0.300822	0.277477	0.555698		181	-0.300822	0.0332783	-0.50475	0.479945	0.568408	-0.17807	0.0842006	0.523374	-0.282035	-0.154988
mut_06	0.130811	0.199158	0.583011	-0.528549	0.249567	0.575029		181	-0.528549	-0.217347	-0.456033	0.130811	0.202808	-0.308189	-0.147572	0.390444	-0.359116	-0.283761
mut_07	0.0535588	0.1936	0.590356	-0.339706	0.322776	0.5242		64.7	-0.339706	-0.40302	-0.330061	0.0535588	0.209816	0.0285563	-0.487157	0.0191426	0.00836778	0.176465
mut_08	0.324402	0.197534	0.633444	-0.130045	0.303786	0.537554		64.7	-0.130045	-0.274463	-0.236696	0.324402	0.584217	0.0851992	-0.504488	0.499274	-0.197103	0.0305838
mut_09	0.2878	0.205946	0.572763	-0.431417	0.251882	0.565591		190	-0.431417	0.147795	-0.516173	0.2878	0.376212	-0.127748	-0.0374887	0.277966	-0.610033	-0.276029
mut_10	0.857829	0.188943	0.652504	-0.59028	0.26969	0.560563		190	-0.59028	-0.103167	-0.461789	0.857829	0.84647	-0.218104	-0.231025	0.712787	-0.510228	-0.257992
mut_11	0.106004	0.220661	0.595614	-0.182762	0.388307	0.493671		75	-0.182762	-0.463929	-0.13972	0.106004	0.498161	0.0689148	-0.481961	0.161515	-0.359057	0.00501528
mut_12	0.274103	0.2578	0.595713	-0.289439	0.385891	0.48217		75	-0.289439	-0.254982	-0.328806	0.274103	0.291412	-0.163638	-0.474766	0.333804	-0.162392	-0.276556

## Sheet: Figure 5 (FC vs. Behavior)
	Both genotype			Control mice only			Munant mice only
Functional connectivity	Correlation with behavior (R)	P value	Adjusted P value	Correlation with behavior (R)	P value	Adjusted P value	Correlation with behavior (R)	P value	Adjusted P value
PL-DG	-0.506491	0.01155	0.0668258	0.0795272	0.8059	1	-0.706356	0.01024	0.0630896
PL-CA1	-0.598801	0.001991	0.0403201	-0.294949	0.352	1	-0.702145	0.0109	0.0630896
PL-SUB	-0.687738	0.0002042	0.00827038	-0.214841	0.5025	1	-0.79289	0.002095	0.0424201
PL-BLA	0.516897	0.009699	0.0654713	-0.324582	0.3033	1	0.708062	0.009973	0.0630896
PL-CP	0.433255	0.03444	0.154973	-0.00465233	0.9886	1	0.57623	0.04988	0.224455
ILA-SUB	-0.52997	0.007729	0.0654713	-0.441569	0.1507	1	-0.676454	0.01571	0.0795391
ORB-BLA	0.574223	0.003342	0.0451175	-0.0324667	0.9202	1	0.843442	0.000566	0.0229223
CP-SUB	-0.523949	0.008591	0.0654713	-0.115618	0.7205	1	-0.731304	0.006878	0.0630896
CP-ACB	0.409053	0.04717	0.191034	0.309386	0.3278	1	0.564385	0.05592	0.226483
ACB-SUB	-0.479834	0.01765	0.0893596	-0.276778	0.3838	1	-0.712799	0.009272	0.0630896

## Sheet: Figure S1
	Total duration of contact (s)	Total duration of active contact (s)	Mean Duration per contact	Number of total contacts	Total distance (cm)
ctl01-ctl02	70.7	14.7	1.5	47	3081.5
ctl03-ctl04	128.3	24.7	1.7	76	4018.6
ctl05-ctl06	66.7	14	1.5	44	2814.7
ctl07-ctl08	73.7	25.3	1.2	59	4730.4
ctl09-ctl10	118	16	2.1	56	3156.6
ctl011-ctl12	78.3	17.3	1.6	49	4072.1
mut01-mut02	97.3	18	1.6	59	3345.1
mut03-mut04	95.3	16	2	48	3234.5
mut05-mut06	181	30	2.6	69	3605.6
mut07-mut08	64.7	18.3	1.3	48	4373.8
mut09-mut10	190	15.3	4.2	45	2754.9
mut11-mut12	75	15.7	1.7	44	4195

## Sheet: Figure S2
	MO-MO	SS-SS	AUD-AUD	VIS-VIS	ACA-ACA	PL-PL	ILA-ILA	ORB-ORB	AI-AI
ctl_01	0.668834	0.421306	0.107578	0.468701	1.28901	1.38241	0.948224	1.28063	0.322047
ctl_02	1.55355	0.944121	0.37344	0.58157	1.43366	1.71991	1.20795	1.30658	0.407091
ctl_03	1.56077	0.532327	0.266363	0.553179	1.26609	1.71251	1.13493	1.82618	0.620088
ctl_04	1.22417	1.13372	0.229717	0.485153	1.60817	1.96203	1.24528	1.77176	0.580976
ctl_05	1.47922	1.00718	0.307649	0.291131	1.34575	1.72747	1.68849	2.13806	0.230869
ctl_06	1.00451	0.603338	0.294751	0.521027	1.37463	1.57314	1.22787	1.59061	0.419543
ctl_07	1.036	0.803009	0.269174	0.414957	1.39074	1.42999	1.40362	1.53578	0.89783
ctl_08	1.45746	0.904377	0.138578	-0.0606553	1.28897	1.68249	1.37571	1.5946	0.582798
ctl_09	1.15057	0.945402	0.265702	0.610922	1.28314	1.5297	1.58021	1.76532	0.732888
ctl_10	1.26262	1.09328	0.273582	0.358955	1.1733	1.15721	1.02198	1.53381	0.626116
ctl_11	1.25723	0.808092	0.142356	0.32837	1.34584	1.56757	1.39788	1.63107	0.436834
ctl_12	1.37323	1.11062	0.225452	0.590724	1.18891	1.31966	1.03769	1.24054	0.543399
mut_01	1.23991	1.14196	0.161501	0.524114	1.29545	1.56727	1.44734	1.574	0.642646
mut_02	1.04331	1.01892	0.620674	0.217697	1.58087	1.77983	1.43513	1.74819	0.618912
mut_03	1.34032	0.802034	0.397183	0.63359	1.66168	1.87946	1.39003	1.23966	0.656851
mut_04	1.65807	1.07858	0.146007	0.296738	1.25025	1.20945	1.05001	1.25119	0.793185
mut_05	1.40073	1.13077	0.23371	0.673635	1.33771	1.3826	1.10441	1.54771	0.402105
mut_06	1.2405	0.889214	0.481599	0.33234	1.18735	1.34285	0.936876	1.43269	0.502292
mut_07	0.936373	0.889882	0.220102	0.123002	1.05323	1.18446	1.40085	1.2856	0.429007
mut_08	1.19372	0.41254	-0.0486145	-0.0484599	1.3495	1.57065	1.54488	1.73287	0.954917
mut_09	1.59265	1.30209	0.153476	0.309766	1.11215	1.22164	0.961358	1.16481	0.392604
mut_10	1.09251	0.723089	0.496097	0.126682	1.6495	1.89371	1.67155	1.9887	0.839674
mut_11	1.0781	1.07422	0.496271	0.220866	1.47602	1.50711	1.47202	1.48374	0.388575
mut_12	1.18793	1.15647	0.379327	0.635494	1.10841	1.24678	0.979706	1.71119	0.922636

## Sheet: Figure S3
	PL-BLA	ORB-PAG
ctl_01	-0.307115	0.116744
ctl_02	-0.229503	0.0784789
ctl_03	-0.26867	-0.137396
ctl_04	-0.550454	0.245673
ctl_05	-0.339312	0.301938
ctl_06	-0.339323	0.037681
ctl_07	-0.225614	0.0198749
ctl_08	-0.292915	0.0909925
ctl_09	-0.34245	0.146377
ctl_10	-0.00274427	0.025319
ctl_11	-0.28782	-0.10261
ctl_12	-0.279399	0.158974
mut_01	0.00083135	-0.305382
mut_02	-0.282966	-0.0393544
mut_03	0.033966	0.199156
mut_04	-0.164618	-0.290814
mut_05	0.219569	0.077016
mut_06	-0.127339	-0.0563433
mut_07	-0.368852	-0.238213
mut_08	-0.184978	-0.184463
mut_09	0.310107	-0.0390082
mut_10	-0.1701	-0.0742487
mut_11	-0.226732	0.0533683
mut_12	-0.189099	0.137496

[truncated: 2 more sheets: Figure S4, Figure S5]
